# Supplementary material for: Unhealthy Food at Your Fingertips: Cross-Sectional Analysis of the Nutritional Quality of Restaurants and Takeaway Outlets on an Online Food Delivery Platform in New Zealand
Source: Nutrients. 2022 Oct 30;14(21):4567. doi: 10.3390/nu14214567 (PMC9656530; doi:10.3390/nu14214567)
Supplement: Supplementary file 1 [file nutrients-14-04567-s001.zip]

Archive with 1 entries (1 files):
- nutrients-1941858-supplementary.pdf
